# Supplementary material for: Insight into the genetics of a novel white-striped leaf in rice
Source: Front Plant Sci. 2025 Aug 20;16:1622640. doi: 10.3389/fpls.2025.1622640 (PMC12405276; doi:10.3389/fpls.2025.1622640)
Supplement: Supplementary file 7 [file Table1.xlsx]

## Sheet: Suppl. Table 1
Supplementary Table 1: List of differentially expressed genes (DEGs) in RBR05 compared to Riceberry.
Note: White refers to the RBR05 mutant
Feature ID	Description	note	GO (biological process)	Riceberry vs. White - Fold change	Riceberry vs. White - Log fold change	Riceberry vs. White - P-value	Riceberry vs. White - FDR p-value	White_1A_1 (GE) - RPKM	White_2A_1 (GE) - RPKM	White_3A_1 (GE) - RPKM	Riceberry_1A_1 (GE) - RPKM	Riceberry_2A_1 (GE) - RPKM	Riceberry_3A_1 (GE) - RPKM
photosynthetic apparatus
LOC_Os01g52240	chlorophyll A-B binding protein, putative, expressed	OsLhcb1.1; homologous to AT1G29920 (CAB2)	generation of precursor metabolites and energy: photosynthesis: The light-harvesting complex (LHC)	72.325	6.17642	1.59922e-10	1.23859e-06	5.8408	6.50651	18.6227	1411.44	2.00923	39.5641
LOC_Os08g35420	photosynthetic reaction center protein, putative, expressed	OsPsbA/D1	generation of precursor metabolites and energy: photosynthesis	-24.9558	-4.6413	4.66432e-06	0.00352384	2.31981	4.25248	474.294	5.92427	4.12491	4.46297
LOC_Os10g39150	expressed protein	orholog to AtPsaP/AtCURT1B	generation of precursor metabolites and energy: photosynthesis	5.16836	2.36971	6.43482e-06	0.00435503	6.39765	4.87382	9.87267	55.6193	8.23257	14.1375
LOC_Os01g57945	cytochrome b6-f complex subunit 4, putative, expressed		generation of precursor metabolites and energy: photosynthesis	3.20906	1.68215	2.66874e-08	8.66968e-05	61.7522	76.6144	46.4595	174.622	110.251	199.139
chlorophyll biosynthesis
LOC_Os04g58200	protochlorophyllide reductase A, chloroplast precursor, putative, expressed	OsPORA	metabolic process, biosynthetic process : chlorophyll biosynthesis	10.3987	3.37833	9.81778e-06	0.00561823	25.5091	4.86504	11.7154	264.41	2.68633	31.8751
photorespiration
LOC_Os01g32830	expressed protein	OsPLGG1a, plastidic glycolate/glycerate translocator 1	transport: photorespiration	4.64788	2.21657	8.28821e-07	0.000904263	5.19182	7.88477	7.0973	46.8032	7.40852	13.797
chloroplast gene expression
LOC_Os03g40550	kinase, pfkB family, putative, expressed	OsHSA1, OsFLN2	generation of precursor metabolites and energy	-3.66093	-1.87221	0.000149961	0.0425797	5.27923	1.62305	15.7929	1.43425	1.94217	1.69274
LOC_Os05g47850	chloroplastic group IIA intron splicing facilitator CRS1, chloroplast precursor, putative, expressed		embryo development, post-embryonic development, response to endogenous stimulus	-3.09057	-1.62787	0.000128874	0.0380601	21.2245	3.05475	19.8219	4.31905	3.2492	3.87029
LOC_Os09g30466	nuclear ribonuclease Z, putative, expressed	OsTRZ2, tRNA 3'-end processing enzyme	nucleobase, nucleoside, nucleotide and nucleic acid metabolic process	-3.55819	-1.83114	7.37845e-05	0.0252312	10.9158	2.42242	15.7437	1.92687	3.20719	1.70561
LOC_Os05g22724	chloroplast 50S ribosomal protein L16, putative, expressed		translation: ribosome: plastid	-77.0483	-6.26769	1.8452e-08	6.81326e-05	1.1849	0.327859	170.143	0.858432	0.581214	0.168857
metabolic process: nuclecotide metabolism
LOC_Os06g14620	ribonucleoside-diphosphate reductase small chain, putative, expressed	OsRNRS1	nucleobase, nucleoside, nucleotide and nucleic acid metabolic process: DNA metabolic process; multicellular organismal development; cell death; cell cycle	-3.44025	-1.78251	1.85899e-05	0.00929092	25.4473	9.16428	55.0822	5.06636	9.67142	7.22518
regulation of gene expression, epigenetic
LOC_Os02g50330	RNA-dependent RNA polymerase, putative, expressed	RNA-dependent RNA polymerase 1, OsRDR1	regulation of gene expression, epigenetic; response to biotic stimulus	-3.18026	-1.66914	0.000179154	0.0477048	6.74459	3.26433	23.9649	1.7223	5.2191	2.24587
transcription factor
LOC_Os06g15330	CCT/B-box zinc finger protein, putative, expressed	OsBBX17,OsCOL16	nucleobase, nucleoside, nucleotide and nucleic acid metabolic process: TF	11.3337	3.50255	7.03236e-05	0.0245649	1.548	0.571101	0.298835	16.7015	0.389395	1.79875
LOC_Os11g47920	SCARECROW, putative, expressed	OsGRAS50, DHD1	nucleobase, nucleoside, nucleotide and nucleic acid metabolic process: TF	-190.637	-7.57468	0.000178693	0.0477048	0	0	12.0182	0	0.0441401	0
translation
LOC_Os05g15360	expressed protein	ORF160, Similar to 50S ribosomal protein L13	translation	-317.642	-8.31126	4.44089e-16	1.44267e-11	11.6727	0.00962686	12.9889	0	0.0682644	0
metabolic process
LOC_Os01g36294	cytochrome P450, putative, expressed	OsCYP71C1	metabolic process	-42.7003	-5.41617	1.90634e-10	1.23859e-06	6.78012	6.7487	8.52012	0	0.267847	0.194541
LOC_Os05g35010	cytochrome P450, putative, expressed	OsCYP71AD	metabolic process	-93.2109	-6.54243	2.53523e-07	0.000374361	0.580401	0.0688266	8.92945	0	0	0.0708957
LOC_Os09g36080	cytochrome P450, putative, expressed	OsCYP71AK2	metabolic proces; response to stress, response to abiotic stimulus	-3.58727	-1.84289	2.64462e-06	0.0022029	27.0439	6.81142	15.8466	1.95927	5.86744	4.44688
LOC_Os06g03830	retinol dehydrogenase, putative, expressed	Retinol dehydrogenase 14	metabolic process	-5.61173	-2.48844	1.24553e-06	0.00113761	6.49641	2.20343	8.78052	0.655872	0.657879	1.25429
LOC_Os07g48770	serine hydrolase domain containing protein, expressed	-	biosynthetic process	4.39021	2.13429	3.24643e-05	0.0144471	3.75949	11.2026	14.0102	42.7405	27.094	30.7235
metabolic process: secondary metabolic process
LOC_Os12g02370	chalcone--flavonone isomerase, putative, expressed	OsCHI, OsCHI7, OsCHIL2	metabolic process; response to abiotic stimulus	2.63273	1.39656	6.71475e-05	0.0238671	19.9193	38.7893	37.8715	86.4773	57.2112	58.5405
LOC_Os04g01140	cytochrome P450 93A2, putative, expressed	OsCYP93G1, OsFNSII, Flavone synthase II	metabolic process (Tricin Biosynthesis Pathway)	7.5588	2.91816	7.00002e-06	0.00454805	1.03966	3.17587	1.36128	24.0785	3.87577	2.13349
LOC_Os10g16974	cytochrome P450, putative, expressed	OsCYP75B4, OsC5'H, OsF3'H9	metabolic process: secondary metabolic process (Tricin Biosynthesis Pathway); response to abiotic stimulus; response to endogenous stimulus	3.51249	1.81249	6.51578e-05	0.0237833	3.88812	10.5912	9.84825	39.3155	12.2579	11.9747
LOC_Os04g49194	naringenin,2-oxoglutarate 3-dioxygenase, putative, expressed	OsSAH2, OsF3H2, salicylic acid hydroxylase 2,	secondary metabolic process; response to biotic stimulus	-10.8576	-3.44063	8.50085e-07	0.000904263	1.23261	2.8584	12.9114	0.153085	0.403077	0.752813
LOC_Os06g18670	anthocyanidin 3-O-glucosyltransferase, putative, expressed	OsUGT	metabolic process	3.18907	1.67314	1.84692e-05	0.00929092	24.9245	35.4467	16.9609	87.4124	43.4261	65.7681
LOC_Os10g38780	glutathione S-transferase, putative, expressed	OsGSTU10	secondary metabolic process; response to abiotic stimulus; post-embryonic development	-4.04674	-2.01676	1.10323e-05	0.00617921	11.9414	5.19226	16.1511	0.912663	2.76782	3.4783
LOC_Os01g63190	laccase precursor protein, putative, expressed	OsLAC8, OsLAC7	secondary metabolic process	87.1902	6.44609	8.629e-07	0.000904263	0	0.411035	0.486265	51.3184	0.460211	0.167129
LOC_Os01g63180	laccase-6 precursor, putative, expressed	OsLAC7	-	-23.0617	-4.52743	4.8123e-05	0.0197889	0.499164	0.397087	2.46116	0.0271224	0.0306061	0.0533511
metabolic process : carbohydrate metabolic process
LOC_Os01g72340	beta-galactosidase, putative, expressed		metabolic process : carbohydrate metabolic process	-2.52341	-1.33538	9.69716e-05	0.0305846	6.39	2.59619	12.1133	1.59978	3.45181	2.07484
LOC_Os03g52630	endoglucanase, putative, expressed	glycoside hydrolase family 9 A3, OsGH9A3	carbohydrate metabolic process; cellular component organization; cell growth; multicellular organismal development; anatomical structure morphogenesis; response to stress	3.4003	1.76566	0.00017048	0.0469339	6.14639	11.2364	11.7414	44.5823	13.0196	16.1062
metabolic process: lipid metabolic process
LOC_Os02g37800	lecithin:cholesterol acyltransferase, putative, expressed		lipid metabolic process	-200.391	-7.64668	7.58427e-06	0.00471589	0	0.0508541	12.9799	0	0.045076	0
protein modification process: protein phosphorylation
LOC_Os06g05050	OsWAK61 - OsWAK receptor-like protein kinase, expressed	OsRLCK195, OsWAK61	protein modification process: protein phosphorylation	-54.8903	-5.77848	1.33484e-11	1.59637e-07	314.988	1.89033	51.1658	1.42984	2.01686	2.35281
LOC_Os01g02570	protein kinase domain containing protein, expressed	OsRLK19	protein modification process: protein phosphorylation	-6.35287	-2.66741	5.25426e-07	0.000632185	21.087	2.90087	48.8513	1.72622	1.24668	6.45154
protein metabolic proces
LOC_Os01g53810	peptidase, putative, expressed	-	protein metabolic proces	-2.05753	-1.04092	0.000134059	0.0392347	23.2414	13.7839	26.2654	6.0063	11.653	8.73145
LOC_Os12g42810	mov34/MPN/PAD-1 family protein, expressed		cellular component organization; protein metabolic process (protein deneddylation); catabolic process; multicellular organismal development	-98.9893	-6.6292	8.34917e-05	0.0273971	0	0	6.4892	0	0.0455459	0
cell redox homeostasis
LOC_Os03g29190	PDI, putative, expressed	-	metabolic process (cell redox homeostasis); cellular component organization; cell differentiation; cell growth; anatomical structure morphogenesis; multicellular organismal development; pollination; response to external stimulus	-5.80026	-2.53612	0.00010128	0.0310394	6.05532	13.0406	71.9065	1.17337	11.3442	1.74665
cellular component organization : chloroplast division machinery
LOC_Os12g07880	dynamin family protein, putative, expressed	OsARC5, OsDRP5B	cellular component organization; nucleobase, nucleoside, nucleotide and nucleic acid metabolic process	-5.69889	-2.51068	1.12371e-05	0.00618725	3.43797	0.373715	7.07383	0.480354	0.572165	0.498686
cellular component organization
LOC_Os01g73310	actin, putative, expressed		cellular component organization ; cell growth; cell differentiation; multicellular organismal development; anatomical structure morphogenesis	-4.35141	-2.12148	9.8857e-08	0.000214098	19.9213	2.9471	22.2909	1.80049	4.644	2.52975
LOC_Os01g05610	Core histone H2A/H2B/H3/H4 domain containing protein, putative, expressed	OsH2B.3	cellular component organization; DNA metabolic process	-6.16375	-2.62381	4.87288e-07	0.000608847	21.3205	2.82439	18.2695	1.57444	3.7956	0.563089
reproduction
LOC_Os12g24320	ATPase 3, putative, expressed	OsAAA-ATPase4	catabolic process: nucleobase, nucleoside, nucleotide and nucleic acid metabolic process; reproduction; post-embryonic development	-6.27662	-2.64999	4.95143e-06	0.00365573	4.36489	2.29824	6.02038	0.478943	0.166295	0.978338
transport
LOC_Os02g54640	glutamate receptor, putative, expressed	OsGLR1.2, OsGLR1.4.	transport; cellular homeostasis	-4.52839	-2.179	6.02809e-05	0.022509	11.0523	1.17725	3.04957	0.616479	0.959533	1.33809
LOC_Os01g11160	amino acid permease family protein, putative, expressed	OsCAT1,cationic amino acid transporter 1	transport	-3.32679	-1.73413	2.23609e-07	0.000363208	28.7315	12.2074	16.757	3.51852	5.61585	5.73639
LOC_Os06g49250	peptide transporter PTR2, putative, expressed	OsPTR9, OsNPF8.20, PTR/NRT1 homologue	transport	-3.99254	-1.99731	3.28451e-07	0.000444585	4.75634	2.55039	7.65898	0.898918	1.33318	0.909367
LOC_Os03g29850	metal cation transporter, putative, expressed	ZIP2, OsZIP11	transport	-6.44645	-2.6885	5.57493e-05	0.0219926	299.127	16.7178	32.8817	14.2984	9.86022	21.1919
LOC_Os07g01560	transporter family protein, putative, expressed	OsMST3, monosaccharide transporter 3	transport	-3.79918	-1.92569	9.85776e-06	0.00561823	5.82416	6.87149	22.0068	1.43933	2.32029	3.91822
response to oxidative stress
LOC_Os02g14440	peroxidase precursor, putative, expressed	prx29, class III peroxidase 29	metabolic process; response to stress (response to oxidative stress )	22.2119	4.47326	5.94172e-05	0.0224445	0.111747	0.3092	1.00593	18.3127	0.0548137	3.20088
response to stress
LOC_Os07g03730	SCP-like extracellular protein, expressed	OsPR1, OsPR1a, pathogenesis-related gene 1a		-14.3034	-3.83829	0.000154737	0.0433345	0.738592	2.08908	23.0757	0	1.61019	0.07017
LOC_Os01g28450	SCP-like extracellular protein, expressed	OsPR1b, pathogenesis-related gene 1b	response to stress, response to biotic stimulus, response to extracellular stimulus, response to endogenous stimulus	-4.29948	-2.10416	3.1703e-05	0.0143042	63.4463	39.125	107.42	2.35432	20.7793	21.1705
LOC_Os12g43380	thaumatin, putative, expressed	OsPR5, pathogenesis-related gene 5	response to biotic stimulus	-70.5894	-6.14138	2.85153e-07	0.00040276	0.547915	0.151607	45.5261	0.158781	0	0.312329
LOC_Os01g73560	leucine rich repeat domain containing protein, putative, expressed	-	-	-2.6787	-1.42153	9.64158e-05	0.0305846	14.3967	3.45646	16.0518	2.15661	4.73684	3.97701
LOC_Os11g29110	Leucine Rich Repeat family protein, expressed		response to stress	-231.502	-7.85488	3.35735e-08	9.91517e-05	0.118153	0	13.4592	0	0.0231823	0.0202052
LOC_Os11g10570	NBS-LRR disease resistance protein, putative, expressed	-	metabolic process; signal transduction; response to stress	-403.922	-8.65793	3.22046e-06	0.0026155	7.88324	0	9.47231	0	0	0.0274005
LOC_Os11g12050	NBS-LRR type disease resistance protein, putative, expressed	-	response to stress (defense response); cell death	-461.667	-8.85071	2.19378e-07	0.000363208	13.7035	0.0117755	11.5068	0.0184991	0	0.0181943
LOC_Os11g11950	disease resistance protein RPM1, putative, expressed	YR5	response to stress, cell death	-7.67751	-2.94064	0.000147519	0.0424099	11.3112	0.572519	5.63291	0.419727	0.642794	0.884595
LOC_Os02g57305	disease resistance protein, putative, expressed	PYRICULARIA ORYZAE RESISTANCE B, PIB	response to stress, cell death	-4.9158	-2.29743	5.83341e-05	0.0222946	4.46546	1.06961	3.20706	0.521481	0.588462	0.341926
LOC_Os11g11940	MLA10, putative, expressed	-	response to stress; response to biotic stimulus; cell death	-6.33093	-2.66242	7.83901e-06	0.00471589	14.5322	1.51736	8.93051	0.516478	1.45704	1.50437
LOC_Os11g45130	pollen signalling protein with adenylyl cyclase activity, putative, expressed	-	response to stress	-3.45841	-1.79011	1.0452e-06	0.000998655	8.08337	5.74945	7.64402	1.05517	1.59554	2.65673
LOC_Os08g42690	ankyrin repeat domain containing protein, expressed	Xbos252, Xb25 paralog	transport; protein metabolic process; response to stress; reproduction; post-embryonic development	-159.093	-7.31373	1.68653e-06	0.00148077	33.5559	0	0.0200807	0.0533318	0.0601819	0.052453
LOC_Os11g31480	ATP binding protein, putative, expressed	Stvb(St2), St2, Stvb, Stv2,tripe disease resistance-b	-	-4.8507	-2.27819	8.18069e-05	0.0271182	1.89316	1.29321	16.3786	1.19582	1.50902	0.480563
LOC_Os09g13440	expressed protein	OsSTA221, OsXio1, Xoo-induced orphan gene 1	-	-10.6945	-3.4188	1.0332e-06	0.000998655	8.28215	5.91603	24.0536	0.255328	0.97962	1.8583
LOC_Os01g06760	verticillium wilt disease resistance protein Ve2, putative, expressed	-	signal transduction	-49.677	-5.63451	1.47421e-11	1.59637e-07	7.64633	0.239515	3.95513	0.0313561	0.0353836	0.123358
LOC_Os06g47360	beta-expansin precursor, putative, expressed		cellular process; response to stress (systemic acquired resistance)	-9.57743	-3.25964	8.71875e-05	0.0283237	16.3133	4.60989	10.68	0	0	2.81941
LOC_Os08g01220	harpin-induced protein 1 domain containing protein, expressed	-	defense response to other organism	9.43683	3.2383	4.38068e-05	0.0184819	0.511667	2.03871	2.78032	30.0259	1.70668	2.40625
Unknown function
LOC_Os02g29210	ankyrin, putative, expressed	OsANK2, Tetratricopeptide repeat domain containing protein 47,OsTPR047	-	-8.98655	-3.16777	1.15987e-07	0.000235497	3.5973	0.631672	11.5263	0.240568	0.916203	0.354907
LOC_Os03g10110	cupin domain containing protein, expressed	FLOURY ENDOSPERM2 (FLO2)-interacting protein, FLO2-interacting cupin domain protein 2, FLOC2	-	-4.97365	-2.3143	3.67712e-05	0.0161425	4.32742	11.0516	36.4604	1.0749	6.43395	1.8156
LOC_Os04g26320	mannose-binding lectin, putative, expressed	JACALIN-RELATED LECTIN 11, OsJRL11, OsJRL9	-	-201.271	-7.65299	1.9633e-05	0.00937936	40.0086	0	0	0.0699846	0	0.0688315
LOC_Os03g47050	expressed protein	OsSTA109	-	-469.27	-8.87427	7.69758e-08	0.000178617	67.3395	0.0355246	0.0210132	0	0.0629765	0.0548888
LOC_Os04g36570	expressed protein		-	-283.826	-8.14886	5.35325e-06	0.00386457	13.5927	0	3.39719	0	0	0.0392647
LOC_Os01g05090	expressed protein		-	-21.5293	-4.42823	2.3944e-07	0.000370403	5.24531	0.124402	5.66609	0.130289	0.147024	0.128142
LOC_Os01g48620	expressed protein	-	-	-3.48322	-1.80042	9.66255e-05	0.0305846	3.55148	2.75152	12.2299	0.691612	1.17067	2.62369
LOC_Os06g50580	expressed protein	-	-	-73.1277	-6.19235	0.000125471	0.0377413	0	0.0310716	6.34083	0.0488128	0	0
LOC_Os06g50490	expressed protein	-	-	-66.1783	-6.04829	1.41864e-08	6.81326e-05	0.163047	0.157901	66.0341	0.141748	0.479864	0.209119
LOC_Os02g32900	expressed protein	-	-	-145.939	-7.18922	1.95426e-05	0.00937936	8.9087	0.0758465	4.37426	0	0.0672288	0
LOC_Os02g14500	expressed protein	-	-	-76.3807	-6.25514	7.82702e-06	0.00471589	0.0344705	0.0381515	6.47676	0	0.0676334	0
LOC_Os08g14195	expressed protein	-	-	-107.551	-6.74887	5.7896e-05	0.0222946	0.0650798	0.0180074	15.7005	0	0.0319228	0.0834693
LOC_Os01g49219	expressed protein	-	-	-46.135	-5.52779	4.65229e-06	0.00352384	0	0.0716804	11.8296	0.0281521	0.0953041	0.0830648
LOC_Os07g04350	expressed protein	-	-	-38.2607	-5.25779	2.46423e-06	0.00210666	1.27368	0.0704848	9.71439	0	0	0.217811
LOC_Os07g04330	expressed protein	-	-	-38.3702	-5.26191	1.88756e-08	6.81326e-05	7.94063	0.0610319	30.5777	0.19176	0.21639	0.3772
LOC_Os06g50520	expressed protein	-	-	-8.4711	-3.08255	6.59182e-05	0.0237935	0.347544	0.384657	8.06592	0.27193	0.306857	0.237733
LOC_Os05g14980	expressed protein	-	-	-9.94054	-3.31332	5.9823e-06	0.00419252	1.637	0.0578239	3.808	0.1514	0.239185	0.0595622
LOC_Os08g26220	expressed protein	-	-	-6.20267	-2.63289	7.17466e-05	0.0247953	18.1301	0.791413	4.74171	0.681806	0.497833	2.05116
LOC_Os07g04500	expressed protein	-	-	-8.3426	-3.0605	1.52762e-08	6.81326e-05	52.7381	2.87898	56.9655	2.21707	4.5033	4.79718
LOC_Os07g04450	expressed protein	-	-	-3.06908	-1.6178	8.12116e-05	0.0271182	72.3509	10.9462	33.2743	6.62102	13.4901	12.9334
LOC_Os12g38560	expressed protein	-	-	-90.5741	-6.50103	1.26066e-06	0.00113761	48.9978	0.0573258	5.84929	0.270173	0.0508125	0.132861
LOC_Os04g06520	expressed protein	-	-	-6.66865	-2.73739	0.000138297	0.0401135	30.2745	3.88552	5.36279	0.393812	4.9624	0.387323
LOC_Os04g27250	expressed protein	-	-	-292.632	-8.19294	3.58724e-07	0.000466141	22.9031	0.0193503	0.0457837	0	0.0343034	0.029898
LOC_Os01g28989	expressed protein		-	-352.786	-8.46265	4.46521e-08	0.000120881	55.4524	0	0.0139307	0.0739964	0	0.0363886
LOC_Os05g11260	expressed protein	-	-	-217.391	-7.76415	5.88915e-08	0.000147165	45.9583	0.0660598	0.0911755	0.0345929	0	0.136092
LOC_Os07g44770	expressed protein		-	-80.0216	-6.32232	0.000126796	0.0377899	7.14301	0	0	0	0	0.0686248
LOC_Os12g08030	expressed protein	-	-	-186.569	-7.54357	7.4041e-06	0.00471589	16.9356	0	0	0	0	0.0699552
LOC_Os11g16310	expressed protein	-	-	8.26845	3.04762	6.62944e-06	0.00439518	0.523552	1.20031	1.2119	13.9799	1.06393	1.91855
LOC_Os11g46810	retrotransposon protein, putative, unclassified, expressed	-	-	-280.017	-8.12937	3.94369e-05	0.0168572	0	0.068157	23.9274	0	0	0.0526545
LOC_Os09g06634	transposon protein, putative, Pong sub-class, expressed	-	-	-226.69	-7.82458	2.15695e-05	0.0100101	0.0182223	0	11.2438	0.015842	0.0178767	0
LOC_Os03g62810	transposon protein, putative, unclassified, expressed	-	-	-67.5826	-6.07858	5.56107e-05	0.0219926	9.89723	0	0.0116959	0	0	0.122203

## Sheet: Suppl. Table 2
Supplementary Table 2: List of significantly enriched GO terms and their associated genes.
Singular Enrichment Analysis (SEA)
Fisher test
Hochberg FDR	0.05
complete GO
Minimum number of mapping entries	3
GO term	Ontology	Description	Number in input list	Number in BG/Ref	p-value	FDR
GO:0055114	P	oxidation reduction	13	1351	4.6e-06	0.00015
GO:0019684	P	photosynthesis, light reaction	3	47	0.00017	0.0028
GO:0015979	P	photosynthesis	3	115	0.0021	0.023
GO:0008219	P	cell death	5	544	0.0065	0.03
GO:0016265	P	death	5	544	0.0065	0.03
GO:0012501	P	programmed cell death	5	532	0.0059	0.03
GO:0006915	P	apoptosis	5	532	0.0059	0.03
GO:0016491	F	oxidoreductase activity	14	1672	8.9e-06	0.0003
GO:0009055	F	electron carrier activity	7	599	0.00031	0.0052
GO:0020037	F	heme binding	6	600	0.0019	0.017
GO:0046906	F	tetrapyrrole binding	6	608	0.002	0.017
GO:0004497	F	monooxygenase activity	5	458	0.0032	0.021
GO:0005506	F	iron ion binding	6	713	0.0044	0.025
	Ontology: Biological Process						Ontology: Molecular Function
GO:0055114: oxidation reduction						GO:0009055: electron carrier activity
Name	GO terms	Description (Direct description or transfer from target)				Name	GO terms	Description (Direct description or transfer from target)
LOC_Os06g14620	GO:0004748 ribonucleoside-diphosphate reductase activity	ribonucleoside-diphosphate reductase small chain, putative, expressed				LOC_Os10g16974	GO:0004497 monooxygenase activity	cytochrome P450, putative, expressed
	GO:0009186 deoxyribonucleoside diphosphate metabolic process						GO:0055114 oxidation reduction
	GO:0055114 oxidation reduction						GO:0020037 heme binding
	GO:0046914 transition metal ion binding						GO:0009055 electron carrier activity
LOC_Os01g63180	GO:0005507 copper ion binding	laccase-6 precursor, putative, expressed				LOC_Os05g35010	GO:0004497 monooxygenase activity	cytochrome P450, putative, expressed
	GO:0055114 oxidation reduction						GO:0055114 oxidation reduction
	GO:0016491 oxidoreductase activity						GO:0020037 heme binding
LOC_Os01g63190	GO:0048046 apoplast	laccase precursor protein, putative, expressed					GO:0009055 electron carrier activity
	GO:0046274 lignin catabolic process					LOC_Os08g35420	GO:0045156 electron transporter, transferring electrons within the cyclic electron transport pathway of photosynthesis activity	photosynthetic reaction center protein, putative, expressed
	GO:0005507 copper ion binding						GO:0016020 membrane
	GO:0055114 oxidation reduction						GO:0030077 plasma membrane light-harvesting complex
	GO:0008471 laccase activity						GO:0009772 photosynthetic electron transport in photosystem II
LOC_Os05g35010	GO:0004497 monooxygenase activity	cytochrome P450, putative, expressed				LOC_Os01g36294	GO:0004497 monooxygenase activity	cytochrome P450, putative, expressed
	GO:0055114 oxidation reduction						GO:0055114 oxidation reduction
	GO:0020037 heme binding						GO:0020037 heme binding
	GO:0009055 electron carrier activity						GO:0009055 electron carrier activity
LOC_Os06g03830	GO:0005488 binding	retinol dehydrogenase, putative, expressed				LOC_Os09g36080	GO:0004497 monooxygenase activity	cytochrome P450, putative, expressed
	GO:0055114 oxidation reduction						GO:0055114 oxidation reduction
	GO:0016491 oxidoreductase activity						GO:0020037 heme binding
LOC_Os10g16974	GO:0004497 monooxygenase activity	cytochrome P450, putative, expressed					GO:0009055 electron carrier activity
	GO:0055114 oxidation reduction					LOC_Os01g57945	GO:0045156 electron transporter, transferring electrons within the cyclic electron transport pathway of photosynthesis activity	cytochrome b6-f complex subunit 4, putative
	GO:0020037 heme binding						GO:0009775 photosynthetic electron transport in cytochrome b6/f
	GO:0009055 electron carrier activity						GO:0022904 respiratory electron transport chain
LOC_Os08g35420	GO:0045156 electron transporter, transferring electrons within the cyclic electron transport pathway of photosynthesis activity	photosynthetic reaction center protein, putative, expressed					GO:0042651 thylakoid membrane
	GO:0016020 membrane						GO:0016491 oxidoreductase activity
	GO:0030077 plasma membrane light-harvesting complex					LOC_Os04g01140	GO:0004497 monooxygenase activity	cytochrome P450 93A2, putative, expressed
	GO:0009772 photosynthetic electron transport in photosystem II						GO:0055114 oxidation reduction
LOC_Os02g14440	GO:0055114 oxidation reduction	peroxidase precursor, putative, expressed					GO:0020037 heme binding
	GO:0004601 peroxidase activity						GO:0009055 electron carrier activity
	GO:0020037 heme binding
	GO:0006979 response to oxidative stress					GO:0004497: monooxygenase activity
LOC_Os01g36294	GO:0004497 monooxygenase activity	cytochrome P450, putative, expressed				Name	GO terms	Description (Direct description or transfer from target)
	GO:0055114 oxidation reduction					LOC_Os09g36080	GO:0004497 monooxygenase activity	cytochrome P450, putative, expressed
	GO:0020037 heme binding						GO:0055114 oxidation reduction
	GO:0009055 electron carrier activity						GO:0020037 heme binding
LOC_Os09g36080	GO:0004497 monooxygenase activity	cytochrome P450, putative, expressed					GO:0009055 electron carrier activity
	GO:0055114 oxidation reduction					LOC_Os10g16974	GO:0004497 monooxygenase activity	cytochrome P450, putative, expressed
	GO:0020037 heme binding						GO:0055114 oxidation reduction
	GO:0009055 electron carrier activity						GO:0020037 heme binding
LOC_Os04g58200	GO:0055114 oxidation reduction	protochlorophyllide reductase A, chloroplast precursor, putative, expressed					GO:0009055 electron carrier activity
	GO:0005488 binding					LOC_Os05g35010	GO:0004497 monooxygenase activity	cytochrome P450, putative, expressed
	GO:0016630 protochlorophyllide reductase activity						GO:0055114 oxidation reduction
LOC_Os01g57945	GO:0045156 electron transporter, transferring electrons within the cyclic electron transport pathway of photosynthesis activity	cytochrome b6-f complex subunit 4, putative					GO:0020037 heme binding
	GO:0009775 photosynthetic electron transport in cytochrome b6/f						GO:0009055 electron carrier activity
	GO:0022904 respiratory electron transport chain					LOC_Os01g36294	GO:0004497 monooxygenase activity	cytochrome P450, putative, expressed
	GO:0042651 thylakoid membrane						GO:0055114 oxidation reduction
	GO:0016491 oxidoreductase activity						GO:0020037 heme binding
LOC_Os04g01140	GO:0004497 monooxygenase activity	cytochrome P450 93A2, putative, expressed					GO:0009055 electron carrier activity
	GO:0055114 oxidation reduction					LOC_Os04g01140	GO:0004497 monooxygenase activity	cytochrome P450 93A2, putative, expressed
	GO:0020037 heme binding						GO:0055114 oxidation reduction
	GO:0009055 electron carrier activity						GO:0020037 heme binding
							GO:0009055 electron carrier activity
GO:0019684: photosynthesis, light reaction
Name	GO terms	Description (Direct description or transfer from target)				GO:0020037: heme binding
LOC_Os08g35420	GO:0045156 electron transporter, transferring electrons within the cyclic electron transport pathway of photosynthesis activity	photosynthetic reaction center protein, putative, expressed				Name	GO terms	Description (Direct description or transfer from target)
	GO:0016020 membrane					LOC_Os10g16974	GO:0004497 monooxygenase activity	cytochrome P450, putative, expressed
	GO:0030077 plasma membrane light-harvesting complex						GO:0055114 oxidation reduction
	GO:0009772 photosynthetic electron transport in photosystem II						GO:0020037 heme binding
LOC_Os01g52240	GO:0016020 membrane	chlorophyll A-B binding protein, putative, expressed					GO:0009055 electron carrier activity
	GO:0009765 photosynthesis, light harvesting					LOC_Os05g35010	GO:0004497 monooxygenase activity	cytochrome P450, putative, expressed
LOC_Os01g57945	GO:0045156 electron transporter, transferring electrons within the cyclic electron transport pathway of photosynthesis activity	cytochrome b6-f complex subunit 4, putative					GO:0055114 oxidation reduction
	GO:0009775 photosynthetic electron transport in cytochrome b6/f						GO:0020037 heme binding
	GO:0022904 respiratory electron transport chain						GO:0009055 electron carrier activity
	GO:0042651 thylakoid membrane					LOC_Os02g14440	GO:0055114 oxidation reduction	peroxidase precursor, putative, expressed
	GO:0016491 oxidoreductase activity						GO:0004601 peroxidase activity
							GO:0020037 heme binding
GO:0006915: apoptosis							GO:0006979 response to oxidative stress
Name	GO terms	Description (Direct description or transfer from target)				LOC_Os01g36294	GO:0004497 monooxygenase activity	cytochrome P450, putative, expressed
LOC_Os11g45130	GO:0006952 defense response	pollen signalling protein with adenylyl cyclase activity, putative, expressed					GO:0055114 oxidation reduction
	GO:0006915 apoptosis						GO:0020037 heme binding
	GO:0005524 ATP binding						GO:0009055 electron carrier activity
LOC_Os11g12050	GO:0006952 defense response	NBS-LRR type disease resistance protein, putative, expressed				LOC_Os09g36080	GO:0004497 monooxygenase activity	cytochrome P450, putative, expressed
	GO:0006915 apoptosis						GO:0055114 oxidation reduction
	GO:0005524 ATP binding						GO:0020037 heme binding
LOC_Os11g11940	GO:0006952 defense response	MLA10, putative, expressed					GO:0009055 electron carrier activity
	GO:0006915 apoptosis					LOC_Os04g01140	GO:0004497 monooxygenase activity	cytochrome P450 93A2, putative, expressed
	GO:0005524 ATP binding						GO:0055114 oxidation reduction
LOC_Os11g11950	GO:0006952 defense response	disease resistance protein RPM1, putative, expressed					GO:0020037 heme binding
	GO:0006915 apoptosis						GO:0009055 electron carrier activity
	GO:0005524 ATP binding
LOC_Os11g29110	GO:0006915 apoptosis	Leucine Rich Repeat family protein, expressed
	GO:0005524 ATP binding

## Sheet: Suppl. Table 3
Supplementary Table 3: List of KEGG pathways and their statistical values
Enrichment FDR	nGenes	Pathway Genes	Fold Enrichment	Pathways (click for details)
0.11	1	6	70.1	Flavone and flavonol biosynthesis
0.016	2	20	42.1	Flavonoid biosynthesis
0.11	1	15	28.1	Photosynthesis-antenna proteins
0.11	1	15	28.1	Other glycan degradation
0.13	1	31	13.6	Sphingolipid metabolism
0.13	1	33	12.8	Porphyrin metabolism
0.13	1	40	10.5	Galactose metabolism
0.11	2	115	7.3	MAPK signaling pathway-plant
0.12	2	143	5.9	Plant-pathogen interaction
0.13	2	196	4.3	Plant hormone signal transduction
0.12	8	1726	2	Metabolic pathways

## Sheet: Suppl. Table 8
Supplementary Table 8: Candidate genes with delta SNP index ≥ 0.5 and moderate or high impact
LOC	CHROM	POS	delta_SNPindex	REF	ATL	Effect	Impact	annotation
LOC_Os01g01250	1	118543	0.6185	C	T	missense_variant	MODERATE	transposon protein, putative, unclassified, expressed
LOC_Os01g01250	1	119740	0.5619	C	T	missense_variant	MODERATE	transposon protein, putative, unclassified, expressed
LOC_Os01g01320	1	160318	0.5083	C	A	missense_variant	MODERATE	retrotransposon protein, putative, Ty1-copia subclass, expressed
LOC_Os01g01380	1	193932	0.5918	G	C	missense_variant	MODERATE	expressed protein
LOC_Os01g01380	1	195334	0.6691	G	T	stop_gained	HIGH	expressed protein
LOC_Os01g01390	1	199556	0.5992	T	C	missense_variant	MODERATE	expressed protein
LOC_Os01g01430	1	216716	0.6349	A	C	missense_variant	MODERATE	No apical meristem protein, putative, expressed
LOC_Os01g01430	1	217210	0.6722	T	A	missense_variant	MODERATE	No apical meristem protein, putative, expressed
LOC_Os01g01430	1	217299	0.6706	CGGGCCATCAGCT	C	conservative_inframe_deletion	MODERATE	No apical meristem protein, putative, expressed
LOC_Os01g01450	1	228820	0.6292	G	GT	frameshift_variant	HIGH	stress responsive protein, putative, expressed
LOC_Os01g01460	1	232423	0.6383	T	G	missense_variant	MODERATE	retrotransposon protein, putative, Ty3-gypsy subclass
LOC_Os01g01460	1	232504	0.8393	A	G	missense_variant	MODERATE	retrotransposon protein, putative, Ty3-gypsy subclass
LOC_Os01g01460	1	232583	0.7242	T	C	missense_variant	MODERATE	retrotransposon protein, putative, Ty3-gypsy subclass
LOC_Os01g01470	1	242339	0.6364	G	A	missense_variant	MODERATE	no apical meristem protein, putative, expressed
LOC_Os01g01470	1	242949	0.6239	A	C	missense_variant	MODERATE	no apical meristem protein, putative, expressed
LOC_Os01g01484	1	250915	0.6395	G	A	missense_variant	MODERATE	light-mediated development protein DET1, putative, expressed
LOC_Os01g01500	1	259763	0.7568	G	A	missense_variant	MODERATE	expressed protein
LOC_Os01g01510	1	263086	0.5916	G	A	missense_variant	MODERATE	sas10/Utp3 family protein, expressed
LOC_Os01g01510	1	265624	0.6302	A	C	missense_variant	MODERATE	sas10/Utp3 family protein, expressed
LOC_Os01g01580	1	293180	0.7456	G	A	missense_variant	MODERATE	expressed protein
LOC_Os01g01590	1	293709	0.6001	C	A	missense_variant	MODERATE	hypothetical protein
LOC_Os01g01600	1	304376	0.6083	T	C	missense_variant	MODERATE	ethylene-responsive protein related, putative, expressed
LOC_Os01g01620	1	311351	0.5949	A	G	missense_variant	MODERATE	kinase, pfkB family, putative, expressed
LOC_Os01g01650	1	323759	0.6398	C	A	missense_variant	MODERATE	isoflavone reductase homolog IRL, putative, expressed
LOC_Os01g01670	1	332054	0.4846	T	TCGGAGG	conservative_inframe_insertion	MODERATE	expressed protein
LOC_Os01g01680	1	332832	0.5551	T	C	missense_variant	MODERATE	expressed protein
LOC_Os01g01680	1	333280	0.4516	GTGCTGCTGA	G	disruptive_inframe_deletion	MODERATE	expressed protein
LOC_Os01g01680	1	333532	0.4805	GGGCGGTGGCGGTGGCGGC	G	disruptive_inframe_deletion	MODERATE	expressed protein
LOC_Os01g01689	1	336044	0.646	G	A	missense_variant	MODERATE	phosphatidylinositol 3- and 4-kinase family protein, expressed
LOC_Os01g01689	1	353617	0.5697	A	G	missense_variant	MODERATE	phosphatidylinositol 3- and 4-kinase family protein, expressed
LOC_Os01g01689	1	356270	0.6104	TTC	T	frameshift_variant	HIGH	phosphatidylinositol 3- and 4-kinase family protein, expressed
LOC_Os01g01689	1	356556	0.7615	T	C	missense_variant	MODERATE	phosphatidylinositol 3- and 4-kinase family protein, expressed
LOC_Os01g01689	1	370760	0.6173	C	A	stop_gained	HIGH	phosphatidylinositol 3- and 4-kinase family protein, expressed
LOC_Os01g01689	1	370786	0.5505	G	GTTGC	frameshift_variant	HIGH	phosphatidylinositol 3- and 4-kinase family protein, expressed
LOC_Os01g01710	1	376675	0.5844	C	T	missense_variant	MODERATE	1-deoxy-D-xylulose 5-phosphate reductoisomerase, chloroplast precursor, putative, expressed
LOC_Os01g01720	1	383689	0.6202	GCTGGAGCTGGAA	G	disruptive_inframe_deletion	MODERATE	pex14, putative, expressed
LOC_Os01g01720	1	383993	0.5983	C	T	missense_variant	MODERATE	pex14, putative, expressed
LOC_Os01g01720	1	385912	0.6091	T	C	missense_variant	MODERATE	pex14, putative, expressed
LOC_Os01g01730	1	390363	0.5967	G	C	missense_variant	MODERATE	serine/arginine repetitive matrix protein 2, putative, expressed
LOC_Os01g01730	1	390365	0.5442	G	GTCC	disruptive_inframe_insertion	MODERATE	serine/arginine repetitive matrix protein 2, putative, expressed
LOC_Os01g01780	1	415487	0.8264	A	T	missense_variant	MODERATE	exostosin family protein, putative, expressed
LOC_Os01g01790	1	418833	0.5847	G	T	missense_variant	MODERATE	expressed protein
LOC_Os01g01800	1	423109	0.6838	C	A	missense_variant	MODERATE	expressed protein
LOC_Os01g01800	1	423187	0.7017	C	T	missense_variant	MODERATE	expressed protein
LOC_Os01g01800	1	423620	0.728	T	G	missense_variant&splice_region_variant	MODERATE	expressed protein
LOC_Os01g01800	1	424121	0.6708	C	A	missense_variant&splice_region_variant	MODERATE	expressed protein
LOC_Os01g01800	1	426696	0.7371	T	C	missense_variant	MODERATE	expressed protein
LOC_Os01g01920	1	503564	0.6083	G	A	missense_variant	MODERATE	HD domain containing protein 2, putative, expressed
LOC_Os01g03144	1	1226616	0.4487	T	A	missense_variant	MODERATE	white-brown complex homolog protein 7, putative, expressed
LOC_Os01g03144	1	1227261	0.453	C	A	missense_variant	MODERATE	white-brown complex homolog protein 7, putative, expressed
LOC_Os01g03144	1	1230213	0.3617	C	T	missense_variant	MODERATE	white-brown complex homolog protein 7, putative, expressed
LOC_Os01g03170	1	1239663	0.4569	A	C	missense_variant	MODERATE	seven in absentia protein family protein, expressed
LOC_Os01g03170	1	1239890	0.474	G	A	missense_variant	MODERATE	seven in absentia protein family protein, expressed
LOC_Os01g03170	1	1241025	0.4654	G	A	missense_variant	MODERATE	seven in absentia protein family protein, expressed
LOC_Os01g03170	1	1241911	0.452	G	A	missense_variant	MODERATE	seven in absentia protein family protein, expressed
LOC_Os01g03170	1	1242265	0.4982	A	C	missense_variant	MODERATE	seven in absentia protein family protein, expressed
LOC_Os01g03180	1	1250363	0.5205	C	G	missense_variant	MODERATE	retrotransposon protein, putative, unclassified, expressed
LOC_Os01g03300	1	1336959	0.5315	G	T	missense_variant	MODERATE	seven in absentia protein family protein, expressed
LOC_Os01g03310	1	1338868	0.393	T	C	missense_variant	MODERATE	BBTI1 - Bowman-Birk type bran trypsin inhibitor precursor, expressed
LOC_Os01g03360	1	1354397	0.5496	A	G	missense_variant	MODERATE	BBTI5 - Bowman-Birk type bran trypsin inhibitor precursor, expressed
LOC_Os01g03370	1	1357266	0.4766	G	A	missense_variant	MODERATE	senescence-induced receptor-like serine/threonine-protein kinase precursor, putative, expressed
LOC_Os01g03370	1	1357504	0.5855	T	C	missense_variant	MODERATE	senescence-induced receptor-like serine/threonine-protein kinase precursor, putative, expressed
LOC_Os01g03390	1	1365864	0.5072	C	CCGT	conservative_inframe_insertion	MODERATE	BBTI7 - Bowman-Birk type bran trypsin inhibitor precursor, expressed
LOC_Os01g03490	1	1406267	0.516	A	G	missense_variant	MODERATE	heavy-metal-associated domain-containing protein, putative, expressed
LOC_Os01g03490	1	1406432	0.4903	G	A	missense_variant	MODERATE	heavy-metal-associated domain-containing protein, putative, expressed
LOC_Os01g03510	1	1416606	0.4698	T	C	missense_variant	MODERATE	WD domain, G-beta repeat domain containing protein, expressed
LOC_Os01g03520	1	1423588	0.5042	A	G	missense_variant	MODERATE	ubiquitin conjugating enzyme protein, putative, expressed
LOC_Os01g03520	1	1424755	0.4915	T	C	missense_variant	MODERATE	ubiquitin conjugating enzyme protein, putative, expressed
LOC_Os01g03520	1	1427530	0.4496	C	CAAG	conservative_inframe_insertion	MODERATE	ubiquitin conjugating enzyme protein, putative, expressed
LOC_Os01g03530	1	1435677	0.4488	G	A	missense_variant	MODERATE	multicopper oxidase domain containing protein, expressed
LOC_Os01g03549	1	1444738	0.5313	T	C	missense_variant	MODERATE	multi-copper oxidase type I family protein, putative, expressed
LOC_Os01g03570	1	1447386	0.4919	G	C	missense_variant	MODERATE	transcription factor X1, putative, expressed
LOC_Os01g03620	1	1486728	0.4275	T	C	missense_variant	MODERATE	multicopper oxidase domain containing protein, expressed
LOC_Os01g03620	1	1488181	0.5031	A	G	missense_variant	MODERATE	multicopper oxidase domain containing protein, expressed
LOC_Os01g03620	1	1488262	0.5776	A	G	missense_variant	MODERATE	multicopper oxidase domain containing protein, expressed
LOC_Os01g03710	1	1537267	0.4335	G	A	missense_variant	MODERATE	mannose-6-phosphate isomerase, putative, expressed
LOC_Os01g03710	1	1539076	0.4745	T	C	missense_variant	MODERATE	mannose-6-phosphate isomerase, putative, expressed
LOC_Os01g03720	1	1549907	0.4137	C	A,T	missense_variant	MODERATE	MYB family transcription factor, putative, expressed
LOC_Os01g03740	1	1562986	0.5812	G	C	missense_variant	MODERATE	nuclease PA3, putative, expressed
LOC_Os01g03740	1	1563350	0.5316	T	C	missense_variant	MODERATE	nuclease PA3, putative, expressed
LOC_Os01g03750	1	1570864	0.4397	A	C	missense_variant	MODERATE	expressed protein
LOC_Os01g03870	1	1643379	0.4048	TGGCGGCGGCGGCGGC	T,TGGCGGCGGCGGC	conservative_inframe_deletion	MODERATE	expressed protein
LOC_Os01g03870	1	1643985	0.3909	C	A	missense_variant	MODERATE	expressed protein
LOC_Os01g03890	1	1658253	0.2837	A	ACCG	conservative_inframe_insertion	MODERATE	DUF260 domain containing protein, putative, expressed
LOC_Os01g05040	1	2370283	0.2977	T	C	missense_variant	MODERATE	expressed protein
LOC_Os01g05040	1	2370689	0.3985	GCTCAGCCTCGATCA	G	frameshift_variant	HIGH	expressed protein
LOC_Os01g05040	1	2371169	0.4226	C	T	missense_variant	MODERATE	expressed protein
LOC_Os01g05050	1	2373999	0.305	G	A	missense_variant	MODERATE	mitochondrial glycoprotein, putative, expressed
LOC_Os01g05100	1	2389104	0.4535	C	A	missense_variant	MODERATE	expressed protein
LOC_Os01g05100	1	2389876	0.2539	T	A	missense_variant	MODERATE	expressed protein
LOC_Os01g05120	1	2402258	0.3374	T	C	missense_variant	MODERATE	ubiquitin fusion degradation protein, putative, expressed
LOC_Os01g05130	1	2405448	0.3983	T	C	missense_variant	MODERATE	expressed protein
LOC_Os01g05480	1	2585418	0.3347	A	C	missense_variant	MODERATE	expressed protein
LOC_Os01g05500	1	2602679	0.3475	A	G	missense_variant	MODERATE	zinc finger protein, putative, expressed
LOC_Os01g05500	1	2603160	0.3675	C	T	missense_variant	MODERATE	zinc finger protein, putative, expressed
LOC_Os01g05500	1	2607702	0.2897	A	G	missense_variant	MODERATE	zinc finger protein, putative, expressed
LOC_Os01g05500	1	2609516	0.3327	T	C	missense_variant	MODERATE	zinc finger protein, putative, expressed
LOC_Os01g05530	1	2635106	0.3418	G	T	splice_donor_variant&intron_variant	HIGH	expressed protein
LOC_Os01g05540	1	2643914	0.3376	G	T	missense_variant	MODERATE	expressed protein
LOC_Os01g05540	1	2644325	0.3625	C	T	missense_variant	MODERATE	expressed protein
LOC_Os01g05540	1	2644543	0.3663	G	T	missense_variant	MODERATE	expressed protein
LOC_Os01g05550	1	2651200	0.3764	T	A	missense_variant	MODERATE	expressed protein
LOC_Os01g05560	1	2653089	0.3727	G	A	missense_variant	MODERATE	expressed protein
LOC_Os01g05560	1	2653222	0.4261	A	G	missense_variant	MODERATE	expressed protein
LOC_Os01g05585	1	2666413	0.3153	T	C	missense_variant	MODERATE	metallothionein, putative, expressed
LOC_Os01g05590	1	2666539	0.2993	G	T	missense_variant	MODERATE	retrotransposon protein, putative, unclassified, expressed
LOC_Os01g05590	1	2666699	0.2881	G	A	missense_variant	MODERATE	retrotransposon protein, putative, unclassified, expressed
LOC_Os01g05600	1	2670259	0.2917	ATGTGGATTCTTCTTAAG	A	frameshift_variant	HIGH	NBS-LRR disease resistance protein, putative, expressed
LOC_Os01g05600	1	2670890	0.342	G	A	missense_variant	MODERATE	NBS-LRR disease resistance protein, putative, expressed
LOC_Os01g05600	1	2671680	0.3614	G	T	missense_variant	MODERATE	NBS-LRR disease resistance protein, putative, expressed
LOC_Os01g05600	1	2672026	0.3574	A	G	missense_variant	MODERATE	NBS-LRR disease resistance protein, putative, expressed
LOC_Os01g05600	1	2672441	0.3698	GT	G	frameshift_variant	HIGH	NBS-LRR disease resistance protein, putative, expressed
LOC_Os01g05600	1	2672464	0.39	C	T	missense_variant	MODERATE	NBS-LRR disease resistance protein, putative, expressed
LOC_Os01g05600	1	2672489	0.3968	C	T	missense_variant	MODERATE	NBS-LRR disease resistance protein, putative, expressed
LOC_Os01g05600	1	2672647	0.3438	G	A	missense_variant	MODERATE	NBS-LRR disease resistance protein, putative, expressed
LOC_Os01g05610	1	2674561	0.2691	C	T	missense_variant	MODERATE	Core histone H2A/H2B/H3/H4 domain containing protein, putative, expressed
LOC_Os01g05620	1	2684846	0.4424	T	C	missense_variant	MODERATE	NBS-LRR disease resistance protein, putative, expressed
LOC_Os01g05640	1	2688828	0.3089	A	T	missense_variant	MODERATE	receptor-like protein kinase 5 precursor, putative, expressed
LOC_Os01g05640	1	2690910	0.3229	T	A	missense_variant	MODERATE	receptor-like protein kinase 5 precursor, putative, expressed
LOC_Os01g05640	1	2691527	0.2607	C	T	missense_variant	MODERATE	receptor-like protein kinase 5 precursor, putative, expressed
LOC_Os01g05640	1	2691693	0.3835	G	T	missense_variant	MODERATE	receptor-like protein kinase 5 precursor, putative, expressed
LOC_Os01g05640	1	2691752	0.3803	T	C	missense_variant	MODERATE	receptor-like protein kinase 5 precursor, putative, expressed
LOC_Os01g05660	1	2699862	0.402	C	T	missense_variant	MODERATE	expressed protein
LOC_Os01g05660	1	2700017	0.3553	G	A	missense_variant	MODERATE	expressed protein
LOC_Os01g05720	1	2728154	0.3449	T	C	missense_variant	MODERATE	expressed protein
LOC_Os01g05744	1	2743040	0.2894	G	A	missense_variant	MODERATE	expressed protein
LOC_Os01g05780	1	2760231	0.3111	C	T	missense_variant	MODERATE	expressed protein
LOC_Os01g05780	1	2760323	0.3438	G	T	missense_variant	MODERATE	expressed protein
LOC_Os01g05780	1	2760380	0.3286	A	T	missense_variant	MODERATE	expressed protein
LOC_Os01g05790	1	2767475	0.3595	T	C	missense_variant	MODERATE	SLT1 protein, putative, expressed
LOC_Os01g05880	1	2815481	0.2739	G	GCCGCCGTCGCCA	disruptive_inframe_insertion	MODERATE	OsFBX1 - F-box domain containing protein, expressed
LOC_Os01g05880	1	2815831	0.3211	AC	A	frameshift_variant	HIGH	OsFBX1 - F-box domain containing protein, expressed
LOC_Os01g05960	1	2843196	0.4066	G	C	missense_variant	MODERATE	receptor kinase, putative, expressed
LOC_Os01g05980	1	2852631	0.3567	G	A	stop_gained	HIGH	receptor kinase, putative, expressed
LOC_Os01g05980	1	2855032	0.3367	G	A	missense_variant	MODERATE	receptor kinase, putative, expressed
LOC_Os01g06000	1	2864930	0.3098	G	T	missense_variant	MODERATE	PPR repeat containing protein, expressed
LOC_Os01g06000	1	2865232	0.3418	C	T	missense_variant	MODERATE	PPR repeat containing protein, expressed
LOC_Os01g06000	1	2865494	0.3157	G	T	missense_variant	MODERATE	PPR repeat containing protein, expressed
LOC_Os01g06000	1	2867203	0.2689	G	A	missense_variant	MODERATE	PPR repeat containing protein, expressed
LOC_Os01g06040	1	2887137	0.2728	T	C	missense_variant	MODERATE	expressed protein
LOC_Os01g06060	1	2897361	0.4398	C	T	missense_variant	MODERATE	gibberellin receptor GID1L2, putative, expressed
LOC_Os01g06130	1	2924404	0.3627	GTGCGGCTA	G	frameshift_variant	HIGH	expressed protein
LOC_Os01g06160	1	2937062	0.3482	A	G	missense_variant	MODERATE	retrotransposon protein, putative, Ty3-gypsy subclass, expressed
LOC_Os01g06160	1	2937290	0.3314	G	A	missense_variant	MODERATE	retrotransposon protein, putative, Ty3-gypsy subclass, expressed
LOC_Os01g06160	1	2937326	0.3516	G	A	missense_variant	MODERATE	retrotransposon protein, putative, Ty3-gypsy subclass, expressed
LOC_Os01g06200	1	2951243	0.2796	A	G	missense_variant	MODERATE	retrotransposon protein, putative, unclassified, expressed
LOC_Os01g06210	1	2954960	0.2962	C	A	missense_variant	MODERATE	gibberellin receptor GID1L2, putative, expressed
LOC_Os01g06220	1	2957404	0.4005	TA	T	frameshift_variant	HIGH	gibberellin receptor GID1L2, putative, expressed
LOC_Os01g06230	1	2961301	0.3173	G	T	missense_variant	MODERATE	OsSAUR1 - Auxin-responsive SAUR gene family member, expressed
LOC_Os01g06230	1	2961416	0.3935	G	C	missense_variant	MODERATE	OsSAUR1 - Auxin-responsive SAUR gene family member, expressed
LOC_Os01g06240	1	2962665	0.3608	C	A	missense_variant	MODERATE	protein kinase, putative, expressed
LOC_Os01g06240	1	2964449	0.3201	G	A	missense_variant	MODERATE	protein kinase, putative, expressed
LOC_Os01g06280	1	2985876	0.2897	A	G	missense_variant	MODERATE	TKL_IRAK_CrRLK1L-1.4 - The CrRLK1L-1 subfamily has homology to the CrRLK1L homolog, expressed
LOC_Os01g06360	1	3018124	0.3673	C	G	missense_variant	MODERATE	transposon protein, putative, unclassified, expressed
LOC_Os01g06360	1	3018443	0.3175	A	T	missense_variant	MODERATE	transposon protein, putative, unclassified, expressed
LOC_Os01g06380	1	3026916	0.3239	TC	T	frameshift_variant	HIGH	expressed protein
LOC_Os01g06380	1	3027618	0.334	C	A	missense_variant	MODERATE	expressed protein
LOC_Os01g06390	1	3030815	0.3617	C	T	missense_variant	MODERATE	expressed protein
LOC_Os01g06390	1	3031109	0.3885	C	T	missense_variant	MODERATE	expressed protein
LOC_Os01g06400	1	3031932	0.263	C	T	missense_variant	MODERATE	expressed protein
LOC_Os01g06400	1	3032531	0.3763	C	A	missense_variant	MODERATE	expressed protein
LOC_Os01g06420	1	3035069	0.3109	C	T	missense_variant	MODERATE	expressed protein
LOC_Os01g06420	1	3035114	0.3783	G	A	missense_variant	MODERATE	expressed protein
LOC_Os01g06450	1	3040943	0.3057	C	T	missense_variant	MODERATE	glycosyltransferase family 43 protein, putative, expressed
LOC_Os01g06470	1	3047520	0.3316	C	G	missense_variant	MODERATE	expressed protein
LOC_Os01g06540	1	3084099	0.3809	G	A	missense_variant	MODERATE	PHD finger protein, putative, expressed
LOC_Os01g06550	1	3086451	0.26	T	G	missense_variant	MODERATE	NF-X1-type zinc finger protein, putative, expressed
LOC_Os01g06550	1	3087538	0.3024	T	A	missense_variant	MODERATE	NF-X1-type zinc finger protein, putative, expressed
LOC_Os01g06550	1	3088960	0.3622	C	T	missense_variant&splice_region_variant	MODERATE	NF-X1-type zinc finger protein, putative, expressed
LOC_Os01g06550	1	3089739	0.3357	C	T	missense_variant	MODERATE	NF-X1-type zinc finger protein, putative, expressed
LOC_Os01g06550	1	3090602	0.3111	G	A	missense_variant	MODERATE	NF-X1-type zinc finger protein, putative, expressed
LOC_Os01g06600	1	3111792	0.3713	T	TA	splice_donor_variant&intron_variant	HIGH	glutaryl-CoA dehydrogenase, mitochondrial precursor, putative, expressed
LOC_Os01g06600	1	3112214	0.3028	A	C	missense_variant	MODERATE	glutaryl-CoA dehydrogenase, mitochondrial precursor, putative, expressed
LOC_Os01g06630	1	3125185	0.3394	C	T	missense_variant	MODERATE	small hydrophilic plant seed protein, putative, expressed
LOC_Os01g06640	1	3130054	0.4433	C	T	missense_variant	MODERATE	basic helix-loop-helix, putative, expressed
LOC_Os01g06680	1	3148275	0.2802	TC	T	frameshift_variant	HIGH	retrotransposon protein, putative, unclassified, expressed
LOC_Os01g06730	1	3184659	0.2858	G	T	stop_gained	HIGH	verticillium wilt disease resistance protein, putative, expressed
LOC_Os01g07080	1	3329456	0.2753	A	G	missense_variant	MODERATE	DEAD-box ATP-dependent RNA helicase, putative, expressed
LOC_Os01g07140	1	3362504	0.2851	T	C	missense_variant	MODERATE	kelch repeat-containing protein, putative, expressed
LOC_Os01g07190	1	3396097	0.2979	G	T	missense_variant	MODERATE	expressed protein
LOC_Os01g07280	1	3431889	0.2691	A	G	missense_variant	MODERATE	disease resistance protein, putative, expressed
LOC_Os01g07280	1	3434022	0.2705	A	T	missense_variant	MODERATE	disease resistance protein, putative, expressed
LOC_Os01g07280	1	3435013	0.3209	GT	G	frameshift_variant	HIGH	disease resistance protein, putative, expressed
LOC_Os01g07300	1	3446041	0.2707	A	G	missense_variant	MODERATE	uncharacterized 50.6 kDa protein in the 5region of gyrA and gyrB, putative, expressed
LOC_Os01g07340	1	3466971	0.267	C	T	missense_variant	MODERATE	pentatricopeptide, putative, expressed
LOC_Os01g07350	1	3468522	0.2822	G	A	missense_variant	MODERATE	transposon protein, putative, unclassified, expressed
